# Supplementary material for: Chemical Constituents from Leaves of Baccharis sphenophylla (Asteraceae) and Their Antioxidant Effects
Source: Plants (Basel). 2023 Mar 10;12(6):1262. doi: 10.3390/plants12061262 (PMC10051307; doi:10.3390/plants12061262)
Supplement: Supplementary file 1 [file plants-12-01262-s001.zip]

Archive with 1 entries (1 files):
- plants-2197480-supplementary.pdf
